# Supplementary material for: The Engineered Drug 3′UTRMYC1-18 Degrades the c-MYC-STAT5A/B-PD-L1 Complex In Vivo to Inhibit Metastatic Triple-Negative Breast Cancer
Source: Cancers (Basel). 2024 Jul 26;16(15):2663. doi: 10.3390/cancers16152663 (PMC11311709; doi:10.3390/cancers16152663)
Supplement: Supplementary file 1 [file cancers-16-02663-s001.zip]

Archive with 3 entries (3 files):
- File S1. original WB figures.pdf
- supplementary figures.pdf
- Table S1.pdf
